# Supplementary material for: The genetic background shapes the susceptibility to mitochondrial dysfunction and NASH progression
Source: J Exp Med. 2023 Feb 14;220(4):e20221738. doi: 10.1084/jem.20221738 (PMC9960245; doi:10.1084/jem.20221738)
Supplement: Table S1 — shows phenotype descriptions and abbreviations. [file JEM_20221738_TableS1.xlsx]

## Sheet: Table S1 title
Table S1. Phenotype descriptions and abbreviations

## Sheet: pheno_ids
phenoID	phenotype class	phenotype description	timepoint [weeks]	timepoint [mins]	time course	unit
ALAT/ASAT(plasma)	Plasma Biochemistry	Plasma Alanine Aminotransferase to Aspartate Aminotransferase ratio measured at sacrifice (4h fasting, 9AM-1PM)	24		FALSE
ATP(liver)	Liver Mitochondria	Liver ATP levels	24		FALSE	nM
Ballooning(score)	Liver Histology	Liver ballooning score assigned by a pathologist (range 0-2)	24		FALSE
BAT(%)	Tissue Weight	BAT (Brown Adipose Tissue) weight expressed as percentage of BW at sacrifice. Computed as [Liver_Weight - BW_Sacrifice] * 100	24		FALSE	%
BAT(g)	Tissue Weight	BAT (Brown Adipose Tissue) weight	24		FALSE	g
BW 10w(%)	Body Weight	Body Weight gain (in %) at week 10 respect to week 7 (first BW measurement timepoint)	10		TRUE	g
BW 11w(%)	Body Weight	Body Weight gain (in %) at week 11 respect to week 7 (first BW measurement timepoint)	11		TRUE	%
BW 12w(%)	Body Weight	Body Weight gain (in %) at week 12 respect to week 7 (first BW measurement timepoint)	12		TRUE	%
BW 13w(%)	Body Weight	Body Weight gain (in %) at week 13 respect to week 7 (first BW measurement timepoint)	13		TRUE	%
BW 14w(%)	Body Weight	Body Weight gain (in %) at week 14 respect to week 7 (first BW measurement timepoint)	14		TRUE	%
BW 15w(%)	Body Weight	Body Weight gain (in %) at week 15 respect to week 7 (first BW measurement timepoint)	15		TRUE	%
BW 16w(%)	Body Weight	Body Weight gain (in %) at week 16 respect to week 7 (first BW measurement timepoint)	16		TRUE	%
BW 17w(%)	Body Weight	Body Weight gain (in %) at week 17 respect to week 7 (first BW measurement timepoint)	17		TRUE	%
BW 18w(%)	Body Weight	Body Weight gain (in %) at week 18 respect to week 7 (first BW measurement timepoint)	18		TRUE	%
BW 19w(%)	Body Weight	Body Weight gain (in %) at week 19 respect to week 7 (first BW measurement timepoint)	19		TRUE	%
BW 20w(%)	Body Weight	Body Weight gain (in %) at week 20 respect to week 7 (first BW measurement timepoint)	20		TRUE	%
BW 21w(%)	Body Weight	Body Weight gain (in %) at week 21 respect to week 7 (first BW measurement timepoint)	21		TRUE	%
BW 22w(%)	Body Weight	Body Weight gain (in %) at week 22 respect to week 7 (first BW measurement timepoint)	22		TRUE	%
BW 23w(%)	Body Weight	Body Weight gain (in %) at week 23 respect to week 7 (first BW measurement timepoint)	23		TRUE	%
BW 24w(%)	Body Weight	Body Weight gain (in %) at week 24 respect to week 7 (first BW measurement timepoint)	24		TRUE	%
BW 7w(%)	Body Weight	Body Weight gain (in %) at week 7 respect to week 7 (first BW measurement timepoint)	7		TRUE	%
BW 8w(%)	Body Weight	Body Weight gain (in %) at week 8 respect to week 7 (first BW measurement timepoint)	8		TRUE	%
BW 9w(%)	Body Weight	Body Weight gain (in %) at week 9 respect to week 7 (first BW measurement timepoint)	9		TRUE	%
BW 10w(g)	Body Weight	Body Weight at week 10	10		TRUE	g
BW 11w(g)	Body Weight	Body Weight at week 11	11		TRUE	g
BW 12w(g)	Body Weight	Body Weight at week 12	12		TRUE	g
BW 13w(g)	Body Weight	Body Weight at week 13	13		TRUE	g
BW 14w(g)	Body Weight	Body Weight at week 14	14		TRUE	g
BW 15w(g)	Body Weight	Body Weight at week 15	15		TRUE	g
BW 16w(g)	Body Weight	Body Weight at week 16	16		TRUE	g
BW 17w(g)	Body Weight	Body Weight at week 17	17		TRUE	g
BW 18w(g)	Body Weight	Body Weight at week 18	18		TRUE	g
BW 19w(g)	Body Weight	Body Weight at week 19	19		TRUE	g
BW 20w(g)	Body Weight	Body Weight at week 20	20		TRUE	g
BW 21w(g)	Body Weight	Body Weight at week 21	21		TRUE	g
BW 22w(g)	Body Weight	Body Weight at week 22	22		TRUE	g
BW 23w(g)	Body Weight	Body Weight at week 23	23		TRUE	g
BW 24w(g)	Body Weight	Body Weight at week 24	24		TRUE	g
BW 7w(g)	Body Weight	Body Weight at week 7	7		TRUE	g
BW 8w(g)	Body Weight	Body Weight at week 8	8		TRUE	g
BW 9w(g)	Body Weight	Body Weight at week 9	9		TRUE	g
BW loss(CLAMS)	CLAMS	Body Weight Loss during CLAMS (Comprehensive Lab Animal Monitoring System) measurements	18		FALSE	g
Cholesterol(liver)	Liver Lipids	Liver cholesterol	24		FALSE	mg/dL
Cholesterol/mg prot(liver)	Liver Lipids	Liver cholesterol normalized to mg of starting protein	24		FALSE	mg/dL/mg_prot
CS activity(liver)	Liver Mitochondria	Liver CS activity	24		FALSE	mOD/min/mg
EE(DAY)	CLAMS	Average EE (Energy Expenditure) during the day, measured by CLAMS, calculated as (3.815*VO2)+(1.232*VCO2)	18		FALSE
EE(NIGHT)	CLAMS	Average EE (Energy Expenditure) during the night, measured by CLAMS, , calculated as (3.815*VO2)+(1.232*VCO2)	18		FALSE
eWAT(%)	Tissue Weight	eWAT (epididymal White Adipose Tissue) weight expressed as percentage of BW at sacrifice. Computed as [Liver_Weight - BW_Sacrifice] * 100	24		FALSE	%
eWAT(g)	Tissue Weight	eWAT (epididymal White Adipose Tissue) weight	24		FALSE	g
Fat mass(%)	Body Composition	Fat mass as percentage of the Body Weight, determined with EchoMRI	24		FALSE	%
Fat mass(g)	Body Composition	Fat mass weight, determined with EchoMRI	24		FALSE	g
Fibrosis(%)	Liver Histology	Liver fibrosis percentage measured by sirius red staining (% collagen content excluding fat areas)	24		FALSE	%
Food intake(CLAMS)	CLAMS	Food Intake during CLAMS (Comprehensive Lab Animal Monitoring System) measurements	18		FALSE	g
Gastrocnemius(%)	Tissue Weight	Gastrocnemius weight expressed as percentage of BW at sacrifice. Computed as [Liver_Weight - BW_Sacrifice] * 100	24		FALSE	%
Gastrocnemius(g)	Tissue Weight	Gastrocnemius weight	24		FALSE	g
Glp1 AUC	OGTT	Area Under The Curve (AUC) for glp1 levels measured during oGTT. Computed using a stepped approach.			FALSE
Heart(%)	Tissue Weight	Hearth weight expressed as percentage of BW at sacrifice. Computed as [Liver_Weight - BW_Sacrifice] * 100	24		FALSE	%
Heart(g)	Tissue Weight	Hearth weight	24		FALSE	g
HOMA IR	OGTT	Homeostatic Model Assessment of Insulin Resistance. Computed as [Fasting Insulin(mU/L)*Fasting Glucose(mmol/L)] / 22.5			FALSE
Insulin AUC	OGTT	Area Under The Curve (AUC) for insulin levels measured during oGTT. Computed using a stepped approach.	20		FALSE
Fasting glycemia(4h)	ipITT	ipITT glycemia measurement at week 22, 0 min after the test start, test was performed at 1.30PM, mice were fasted for 4hr before the test	22	0	TRUE	mg/dL
ipITT glycemia(T15)	ipITT	ipITT glycemia measurement at week 22, 15 min after the test start, test was performed at 1.30PM, mice were fasted for 4hr before the test	22	15	TRUE	mg/dL
ipITT glycemia(T30)	ipITT	ipITT glycemia measurement at week 22, 30 min after the test start, test was performed at 1.30PM, mice were fasted for 4hr before the test	22	30	TRUE	mg/dL
ipITT glycemia(T45)	ipITT	ipITT glycemia measurement at week 22, 45 min after the test start, test was performed at 1.30PM, mice were fasted for 4hr before the test	22	45	TRUE	mg/dL
ipITT glycemia(T60)	ipITT	ipITT glycemia measurement at week 22, 60 min after the test start, test was performed at 1.30PM, mice were fasted for 4hr before the test	22	60	TRUE	mg/dL
ipITT AUC	ipITT	Area Under The Curve (AUC) for ipITT (intra peritoneal Insulin Tolerance Test) glucose measurements. Computed using a stepped approach.	22		FALSE
Kidney(%)	Tissue Weight	Kidney weight expressed as percentage of BW at sacrifice. Computed as [Liver_Weight - BW_Sacrifice] * 100	24		FALSE	%
Kidney(g)	Tissue Weight	Kidney weight	24		FALSE	g
Lean mass(%)	Body Composition	Lean mass as percentage of the Body Weight, measured with EchoMRI	24		FALSE	%
Lean mass(g)	Body Composition	Lean mass weight, measured with EchoMRI	24		FALSE	g
Liver(%)	Tissue Weight	Liver weight expressed as percentage of BW at sacrifice. Computed as [Liver_Weight - BW_Sacrifice] * 100	24		FALSE	%
Liver(g)	Tissue Weight	Liver weight	24		FALSE	g
Inflammation(score)	Liver Histology	Liver lobular inflammation score assigned by a pathologist (range 0-3)	24		FALSE
mtDNA/b2M(liver)	Liver Mitochondria	Liver mitochondrial DNA content (average of 3 mitochondrial genes: 16S, ND1 and dloop) normalized to b2M nuclear gene	24		FALSE
mtDNA/HK2(liver)	Liver Mitochondria	Liver mitochondrial DNA content (average of 3 mitochondrial genes: 16S, ND1 and dloop) normalized to HK2 nuclear gene	24		FALSE
mtDNA/UCP2(liver)	Liver Mitochondria	Liver mitochondrial DNA content (average of 3 mitochondrial genes: 16S, ND1 and dloop) normalized to UCP2 nuclear gene	24		FALSE
NAD(liver)	Liver Mitochondria	Liver NAD levels	24		FALSE	nM
NAD/mg tissue(liver)	Liver Mitochondria	Liver NAD levels normalized to mg of starting tissue	24		FALSE	nM/mg tissue
NAD/ug prot(liver)	Liver Mitochondria	Liver NAD levels normalized to ug of starting protein	24		FALSE	nM/ug protein
NAS(score)	Liver Histology	Liver NAFLD Activity Score: sum of the scores for steatosis (0-3), lobular inflammation (0-3), and ballooning (0-2) (range 0-8)	20		FALSE
Fasting glp1	OGTT	OGTT glp1 measurement at week 20, 0 min after the test start, test was performed at 8AM, mice were fasted for 12hr before the test	20	0	TRUE	pg/mL
Glp1(T15)	OGTT	OGTT glp1 measurement at week 20, 15 min after the test start, test was performed at 8AM, mice were fasted for 12hr before the test	20	15	TRUE	pg/mL
Glp1(T30)	OGTT	OGTT glp1 measurement at week 20, 30 min after the test start, test was performed at 8AM, mice were fasted for 12hr before the test	20	30	TRUE	pg/mL
Glp1(T60)	OGTT	OGTT glp1 measurement at week 20, 60 min after the test start, test was performed at 8AM, mice were fasted for 12hr before the test	20	60	TRUE	pg/mL
Fasting glycemia(12h)	OGTT	OGTT glycemia measurement at week 20, 0 min after the test start, test was performed at 8AM, mice were fasted for 12hr before the test	20	0	TRUE	mg/dL
oGTT Glycemia(T120)	OGTT	OGTT glycemia measurement at week 20, 120 min after the test start, test was performed at 8AM, mice were fasted for 12hr before the test	20	120	TRUE	mg/dL
oGTT Glycemia(T15)	OGTT	OGTT glycemia measurement at week 20, 15 min after the test start, test was performed at 8AM, mice were fasted for 12hr before the test	20	15	TRUE	mg/dL
oGTT Glycemia(T150)	OGTT	OGTT glycemia measurement at week 20, 150 min after the test start, test was performed at 8AM, mice were fasted for 12hr before the test	20	150	TRUE	mg/dL
oGTT Glycemia(T180)	OGTT	OGTT glycemia measurement at week 20, 180 min after the test start, test was performed at 8AM, mice were fasted for 12hr before the test	20	180	TRUE	mg/dL
oGTT Glycemia(T30)	OGTT	OGTT glycemia measurement at week 20, 30 min after the test start, test was performed at 8AM, mice were fasted for 12hr before the test	20	30	TRUE	mg/dL
oGTT Glycemia(T45)	OGTT	OGTT glycemia measurement at week 20, 45 min after the test start, test was performed at 8AM, mice were fasted for 12hr before the test	20	45	TRUE	mg/dL
oGTT Glycemia(T60)	OGTT	OGTT glycemia measurement at week 20, 60 min after the test start, test was performed at 8AM, mice were fasted for 12hr before the test	20	60	TRUE	mg/dL
oGTT Glycemia(T90)	OGTT	OGTT glycemia measurement at week 20, 90 min after the test start, test was performed at 8AM, mice were fasted for 12hr before the test	20	90	TRUE	mg/dL
Fasting insulin	OGTT	OGTT insulin measurement at week 20, 0 min after the test start, test was performed at 8AM, mice were fasted for 12hr before the test	20	0	TRUE	pg/mL
oGTT insulin(T15)	OGTT	OGTT insulin measurement at week 20, 15 min after the test start, test was performed at 8AM, mice were fasted for 12hr before the test	20	15	TRUE	pg/mL
oGTT insulin(T30)	OGTT	OGTT insulin measurement at week 20, 30 min after the test start, test was performed at 8AM, mice were fasted for 12hr before the test	20	30	TRUE	pg/mL
oGTT insulin(T60)	OGTT	OGTT insulin measurement at week 20, 60 min after the test start, test was performed at 8AM, mice were fasted for 12hr before the test	20	60	TRUE	pg/mL
oGTT AUC	OGTT	Area Under The Curve (AUC) for OGTT (Oral Glucose Tolerance Test) glucose measurements. Computed using a stepped approach.	20		FALSE
GDF-15(plasma)	Plasma Circulating Factors	Plasma growth differentiation factor 15 (GDF15) measured at sacrifice (4h fasting, 9AM-1PM)	24		FALSE	pg/mL
ALAT(plasma)	Plasma Biochemistry	Plasma Alanine Aminotransferase measured at sacrifice (4h fasting, 9AM-1PM)	24		FALSE	U/L
ASAT(plasma)	Plasma Biochemistry	Plasma Aspartate Aminotransferase measured at sacrifice (4h fasting, 9AM-1PM)	24		FALSE	U/L
Cholesterol(plasma)	Plasma Biochemistry	Plasma Cholesterol measured at sacrifice (4h fasting, 9AM-1PM)	24		FALSE	mmol/L
Creatinine(plasma)	Plasma Biochemistry	Plasma Creatinine measured at sacrifice (4h fasting, 9AM-1PM)	24		FALSE	umol/L
FGF-21(plasma)	Plasma Circulating Factors	Plasma fibroblast growth factor 21 (TIMP1) measured at sacrifice (4h fasting, 9AM-1PM)	24		FALSE	pg/mL
HDL-Cholesterol(plasma)	Plasma Biochemistry	Plasma HDL-Cholesterol measured at sacrifice (4h fasting, 9AM-1PM)	24		FALSE	mg/dL
LDL-Cholesterol(plasma)	Plasma Biochemistry	Plasma LDL-Cholesterol measured at sacrifice (4h fasting, 9AM-1PM)	24		FALSE	mmol/L
TGL(plasma)	Plasma Biochemistry	Plasma Triglycerides measured at sacrifice (4h fasting, 9AM-1PM)	24		FALSE	mmol/L
TIMP-1(plasma)	Plasma Circulating Factors	Plasma tissue inhibitor of metalloproteinase 1 (TIMP1) measured at sacrifice (4h fasting, 9AM-1PM)	24		FALSE	pg/mL
Urea(plasma)	Plasma Biochemistry	Plasma Urea measured at sacrifice (4h fasting, 9AM-1PM)	24		FALSE	mmol/L
RER(DAY)	CLAMS	Average RER (Respiratory Exchange Ratio) during the day, measured by CLAMS	18		FALSE
RER(NIGHT)	CLAMS	Average RER (Respiratory Exchange Ratio) during the night, measured by CLAMS	18		FALSE
scWAT(%)	Tissue Weight	scWAT (subcutaneous White Adipose Tissue) weight expressed as percentage of BW at sacrifice. Computed as [Liver_Weight - BW_Sacrifice] * 100	24		FALSE	%
scWAT(g)	Tissue Weight	scWAT (subcutaneous White Adipose Tissue) weight	24		FALSE	g
Spleen(%)	Tissue Weight	Spleen weight expressed as percentage of BW at sacrifice. Computed as [Liver_Weight - BW_Sacrifice] * 100	24		FALSE	%
Spleen(g)	Tissue Weight	Spleen weight	24		FALSE	g
Steatosis(%)	Liver Histology	Liver steatosis percentage measured by H&E staining (% large fat cells)	24		FALSE	%
Steatosis(score)	Liver Histology	Liver steatosis score assigned by a pathologist (range 0-3)	24		FALSE
TG(liver)	Liver Lipids	Liver triglycerides	24		FALSE	mg/dL
TG/mg prot(liver)	Liver Lipids	Liver triglycerides normalized to mg of starting protein	24		FALSE	mg/dL/mg_prot
Albumin/Creatinine(urine)	Urine Biochemistry	Urine Albumin to Creatinine Ratio	24		FALSE	mg/g
Creatinine(urine)	Urine Biochemistry	Urine creatinine levels measured by spot urine collection at 9AM	24		FALSE	mg/dL
Glucose(urine)	Urine Biochemistry	Urine glucose levels measured by spot urine collection at 9AM	24		FALSE	mg/dL
Albumin(urine)	Urine Biochemistry	Urine micro albumin levels measured by spot urine collection at 9AM	24		FALSE	mg/dL
VCO2(DAY)	CLAMS	Average CO2 production rate during the day, measured by CLAMS normalized to lean mass(Kg) + 0.2*fat mass(Kg)	18		FALSE
VCO2(NIGHT)	CLAMS	Average CO2 production rate during the night, measured by CLAMS normalized to lean mass(Kg) + 0.2*fat mass(Kg)	18		FALSE
VO2(DAY)	CLAMS	Average O2 consumption rate during the day, measured by CLAMS normalized to lean mass(Kg) + 0.2*fat mass(Kg)	18		FALSE
VO2(NIGHT)	CLAMS	Average O2 consumption rate during the night, measured by CLAMS normalized to lean mass(Kg) + 0.2*fat mass(Kg)	18		FALSE
XAMB(DAY)	CLAMS	Average XAMB (x-axis Ambulation) during the day, measured by CLAMS	18		FALSE
XAMB(NIGHT)	CLAMS	Average XAMB (x-axis Ambulation) during the night, measured by CLAMS	18		FALSE	counts
Urea/Creatinine(plasma)	Plasma Biochemistry	Plasma Urea to Creatinine ratio measured at sacrifice (4h fasting, 9AM-1PM)	24		FALSE
